# Supplementary material for: Thermally Drawn CNT-Based Hybrid Nanocomposite Fiber for Electrochemical Sensing
Source: Biosensors (Basel). 2022 Jul 24;12(8):559. doi: 10.3390/bios12080559 (PMC9394265; doi:10.3390/bios12080559)
Supplement: Supplementary file 1 [file biosensors-12-00559-s001.zip]

Archive with 1 entries (1 files):
- biosensors-1827808-SI.pdf
